# Supplementary material for: Prediction of reaction knockouts to maximize succinate production by Actinobacillus succinogenes
Source: PLoS One. 2018 Jan 30;13(1):e0189144. doi: 10.1371/journal.pone.0189144 (PMC5790215; doi:10.1371/journal.pone.0189144)
Supplement: S1 Data Set — (XLSX) [file pone.0189144.s004.xlsx]

## Sheet: ASucc_v2.2.3o.6.1_SRD_FBA_AM3_A
ID	Equation	Genes
MNXM9_ex	phosphate (in/out)
phosphate_transporter	phosphate (in/out)	Asuc_1077_i
MNXR2619_i	1 (6R)-5,10-methylenetetrahydrofolate + 1 H2O + 1 glycine = 1 L-serine + 1 (6S)-5,6,7,8-tetrahydrofolate	Asuc_1360_i
MNXR392_i	1 H(+) + 2 pyruvate = 1 CO(2) + 1 2-acetyllactate	(Asuc_0413_i and Asuc_0414_i) or (Asuc_1039_i and Asuc_1040_i)
MNXR3145_i	1 H(+) + 1 2-acetyllactate + 1 NADPH = 1 NADP(+) + 1 2,3-dihydroxy-3-methylbutanoate	Asuc_0563_i
MNXR1535_i	1 2,3-dihydroxy-3-methylbutanoate = 1 H2O + 1 3-methyl-2-oxobutanoate	Asuc_0415_i
MNXR32767_i	1 H(+) + 1 L-glutamine zwitterion + 1 ADP + 1 phosphate = 1 NH4(+) + 1 ATP + 1 L-glutamate	Asuc_0166_i
MNXR844_i	1 H(+) + 1 diphosphate(3-) + 1 AMP + 1 L-asparagine zwitterion = 1 NH4(+) + 1 ATP + 1 L-aspartate(1-)	Asuc_0503_i
MNXR32641_i	1 oxaloacetate + 1 L-glutamate = 1 2-oxoglutarate + 1 L-aspartate(1-)	Asuc_1574_i
MNXR5058_i	1 NH4(+) + 1 2-oxobutanoate = 1 L-threonine zwitterion	Asuc_0417_i
MNXR385_i	1 H(+) + 1 2-oxobutanoate + 1 pyruvate = 1 (S)-2-hydroxy-2-ethyl-3-oxobutanoate + 1 CO(2)	(Asuc_0413_i and Asuc_0414_i) or (Asuc_1039_i and Asuc_1040_i)
MNXR3146_i	1 H(+) + 1 (S)-2-hydroxy-2-ethyl-3-oxobutanoate + 1 NADPH = 1 (2R,3R)-2,3-dihydroxy-3-methylpentanoate + 1 NADP(+)	Asuc_0563_i
MNXR1536_i	1 H2O + 1 (S)-3-methyl-2-oxovalerate = 1 (2R,3R)-2,3-dihydroxy-3-methylpentanoate	Asuc_0415_i
MNXR31743_i	1 2-oxoglutarate + 1 L-isoleucine zwitterion = 1 (S)-3-methyl-2-oxovalerate + 1 L-glutamate	Asuc_1698_i
MNXR382_i	1 ATP + 1 N-acetyl-L-glutamate(2-) = 1 N-acetyl-L-gamma-glutamyl phosphate(3-) + 1 ADP	Asuc_0254_i
MNXR571_i	1 H(+) + 1 N-acetyl-L-gamma-glutamyl phosphate(3-) + 1 NADPH = 1 2-acetamido-5-oxopentanoate + 1 NADP(+) + 1 phosphate	Asuc_0255_i
MNXR30610_i	1 2-oxoglutarate + 1 N(2)-acetyl-L-ornithine zwitterion = 1 2-acetamido-5-oxopentanoate + 1 L-glutamate	Asuc_0913_i
MNXR33037_i	1 H2O + 2 ATP + 1 L-glutamine zwitterion + 1 bicarbonate = 2 H(+) + 1 carbamoyl phosphate(2-) + 2 ADP + 1 L-glutamate + 1 phosphate	(Asuc_0101_i and Asuc_0545_i and Asuc_0546_i)
MNXR3940_i	1 H(+) + 1 L-citrulline zwitterion + 1 phosphate = 1 L-ornithinium(1+) + 1 carbamoyl phosphate(2-)	Asuc_1509_i
MNXR783_i	1 H(+) + 1 diphosphate(3-) + 1 AMP + 1 (N(omega)-L-arginino)succinate(1-) = 1 L-citrulline zwitterion + 1 ATP + 1 L-aspartate(1-)	Asuc_0985_i
MNXR782_i	1 L-argininium(1+) + 1 fumarate(2-) = 1 (N(omega)-L-arginino)succinate(1-)	Asuc_0253_i
MNXR55088_i	1 ATP + 1 5-phosphoribosyl diphosphate = 1 diphosphate(3-) + 1 1-(5-phospho-D-ribosyl)-ATP	Asuc_0630_i
MNXR4426_i	1 H(+) + 1 diphosphate(3-) + 1 1-(5-phosphoribosyl)-5'-AMP = 1 1-(5-phospho-D-ribosyl)-ATP + 1 H2O	Asuc_1770_i
MNXR4424_i	1 1-(5-phospho-D-ribosyl)-5-[(5-phospho-D-ribosylamino)methylideneamino]imidazole-4-carboxamide(4-) = 1 1-(5-phosphoribosyl)-5'-AMP + 1 H2O	Asuc_1770_i
MNXR4439_i	1 1-(5-phospho-D-ribosyl)-5-[(5-phospho-D-ribosylamino)methylideneamino]imidazole-4-carboxamide(4-) = 1 5-[(5-phospho-1-deoxy-D-ribulos-1-ylimino)methylamino]-1-(5-phospho-D-ribosyl)imidazole-4-carboxamide	Asuc_1768_i
MNXR31741_i	1 H(+) + 1 D-erythro-1-(imidazol-4-yl)glycerol 3-phosphate(2-) + 1 5-amino-1-(5-phospho-D-ribosyl)imidazole-4-carboxamide(2-) + 1 L-glutamate = 1 5-[(5-phospho-1-deoxy-D-ribulos-1-ylimino)methylamino]-1-(5-phospho-D-ribosyl)imidazole-4-carboxamide + 1 L-glutamine zwitterion	(Asuc_1769_i and Asuc_1766_i)
MNXR3090_i	1 3-(imidazol-4-yl)-2-oxopropyl phosphate(2-) + 1 H2O = 1 D-erythro-1-(imidazol-4-yl)glycerol 3-phosphate(2-)	Asuc_0634_i
MNXR31722_i	1 3-(imidazol-4-yl)-2-oxopropyl phosphate(2-) + 1 L-glutamate = 1 L-histidinol phosphate(1-) + 1 2-oxoglutarate	Asuc_0633_i or Asuc_0923_i
MNXR2969_i	1 L-histidinol(1+) + 1 phosphate = 1 L-histidinol phosphate(1-) + 1 H2O	Asuc_0634_i
MNXR58251_i	1 H(+) + 1 NADH(2-) + 1 L-histidinal = 1 L-histidinol(1+) + 1 NAD(+)	Asuc_0631_i
MNXR59227_i	1 H2O + 1 L-histidinal + 1 NAD(+) = 2 H(+) + 1 NADH(2-) + 1 L-histidine zwitterion	Asuc_0631_i
MNXR3135_i	1 H2O + 1 acetyl-CoA(4-) + 1 3-methyl-2-oxobutanoate = 1 H(+) + 1 CoA + 1 (2S)-2-isopropylmalate(2-)	Asuc_1907_i
MNXR3134_i	1 (2S)-2-isopropylmalate(2-) = 1 2-isopropylmaleate(2-) + 1 H2O	(Asuc_1909_i and Asuc_1910_i)
MNXR3133_i	1 (2R,3S)-3-isopropylmalate(2-) = 1 2-isopropylmaleate(2-) + 1 H2O	(Asuc_1909_i and Asuc_1910_i)
MNXR5662_i	1 NAD(+) + 1 (2R,3S)-3-isopropylmalate(2-) = 1 NADH(2-) + 1 CO(2) + 1 4-methyl-2-oxopentanoate	Asuc_1908_i
MNXR31792_i	1 4-methyl-2-oxopentanoate + 1 L-glutamate = 1 L-leucine zwitterion + 1 2-oxoglutarate	Asuc_1698_i
MNXR861_i	1 ATP + 1 L-aspartate(1-) = 1 4-phosphonato-L-aspartic acid(2-) + 1 ADP	Asuc_0801_i or Asuc_0925_i
MNXR832_i	1 H(+) + 1 4-phosphonato-L-aspartic acid(2-) + 1 NADPH = 1 L-aspartate 4-semialdehyde + 1 NADP(+) + 1 phosphate	Asuc_0278_i
MNXR61396_i	1 pyruvate + 1 L-aspartate 4-semialdehyde = 1 H(+) + 1 H2O + 1 (4S)-4-hydroxy-2,3,4,5-tetrahydro-(2S)-dipicolinate	Asuc_0017_i or Asuc_1954_i
RXN__45__14014	RXN-14014	Asuc_1483_i
MNXR5036_i	1 H2O + 1 (S)-2,3,4,5-tetrahydrodipicolinate(2-) + 1 succinyl-CoA(5-) = 1 CoA + 1 L-2-succinylamino-6-oxoheptanedioate(3-)	Asuc_1388_i
MNXR32377_i	1 L-2-succinylamino-6-oxoheptanedioate(3-) + 1 L-glutamate = 1 N-(3-carboxylatopropionyl)-LL-2,6-diaminopimelate(2-) + 1 2-oxoglutarate	Asuc_0913_i
MNXR4792_i	1 succinate(2-) + 1 (2S,6S)-2,6-diaminopimelic acid dizwitterion = 1 N-(3-carboxylatopropionyl)-LL-2,6-diaminopimelate(2-) + 1 H2O	Asuc_0807_i
MNXR1432_i	1 (2S,6S)-2,6-diaminopimelic acid dizwitterion = 1 meso-2,6-diaminopimelic acid dizwitterion	Asuc_1968_i
MNXR1430_i	1 H(+) + 1 meso-2,6-diaminopimelic acid dizwitterion = 1 CO(2) + 1 L-lysinium(1+)	Asuc_0188_i
MNXR32778_i	1 ATP + 1 L-glutamate = 1 L-gamma-glutamyl phosphate(2-) + 1 ADP	Asuc_0717_i
MNXR2454_i	1 H(+) + 1 L-gamma-glutamyl phosphate(2-) + 1 NADPH = 1 L-glutamic 5-semialdehyde zwitterion + 1 NADP(+) + 1 phosphate	Asuc_0931_i
MNXR2453_i	1 H(+) + 1 H2O + 1 (S)-1-pyrroline-5-carboxylate = 1 L-glutamic 5-semialdehyde zwitterion
MNXR1159_i	1 chorismate(2-) = 1 prephenate	Asuc_1569_i or Asuc_1924_i
MNXR4404_i	1 H(+) + 1 prephenate = 1 CO(2) + 1 H2O + 1 keto-phenylpyruvate	Asuc_1338_i or Asuc_1924_i
MNXR32168_i	1 2-oxoglutarate + 1 L-phenylalanine = 1 keto-phenylpyruvate + 1 L-glutamate	Asuc_1574_i or Asuc_0633_i or Asuc_0923_i
MNXR32524_i	1 2-oxoglutarate + 1 L-tyrosine zwitterion = 1 3-(4-hydroxyphenyl)pyruvate + 1 L-glutamate	Asuc_1574_i or Asuc_0633_i or Asuc_0923_i
MNXR55047_i	1 anthranilate + 1 5-phosphoribosyl diphosphate = 1 diphosphate(3-) + 1 N-(5-phosphonato-beta-D-ribosyl)anthranilate	Asuc_1270_i
MNXR4422_i	1 N-(5-phosphonato-beta-D-ribosyl)anthranilate = 1 1-(2-carboxylatophenylamino)-1-deoxy-D-ribulose 5-phosphate(3-)	Asuc_1269_i
MNXR3091_i	1 H(+) + 1 1-(2-carboxylatophenylamino)-1-deoxy-D-ribulose 5-phosphate(3-) = 1 CO(2) + 1 H2O + 1 (1S,2R)-1-C-(indol-3-yl)glycerol 3-phosphate(2-)	Asuc_1269_i
MNXR5141_i	1 indole + 1 D-glyceraldehyde 3-phosphate = 1 (1S,2R)-1-C-(indol-3-yl)glycerol 3-phosphate(2-)	Asuc_1479_i
MNXR5140_i	1 H2O + 1 L-tryptophan zwitterion = 1 indole + 1 L-serine	Asuc_1478_i
MNXR3047_i	1 H(+) + 1 O-phosphonato-L-homoserine(2-) + 1 ADP = 1 ATP + 1 L-homoserine zwitterion	Asuc_0802_i
MNXR5064_i	1 O-phosphonato-L-homoserine(2-) + 1 H2O = 1 L-threonine zwitterion + 1 phosphate	Asuc_0803_i or Asuc_1297_i
MNXR55568_i	1 H(+) + 1 GMP(3-) + 1 ATP = 1 GDP(2-) + 1 ADP	Asuc_1026_i
MNXR5117_i	1 H(+) + 1 thioredoxin disulfide + 1 NADPH = 1 thioredoxin + 1 NADP(+)	Asuc_1590_i
MNXR5095_i	1 (6R)-5,10-methylenetetrahydrofolate + 1 dUMP = 1 dTMP + 1 dihydrofolate(2-)	Asuc_0725_i
MNXR34277_i	1 alpha-D-glucose 6-phosphate(2-) = 1 alpha-D-glucose 1-phosphate(2-)
MNXR33815_i	1 H(+) + 1 ATP + 1 alpha-D-glucose 1-phosphate(2-) = 1 diphosphate(3-) + 1 ADP-D-glucose	Asuc_1354_i
MNXR61972_i	1 ADP + 1 alpha-D-glucose = 1 ADP-D-glucose + 1 alpha-D-glucose	Asuc_1355_i
MNXR55894_i	1 D-ribulose 5-phosphate(2-) = 1 D-ribose 5-phosphate	Asuc_1580_i or Asuc_1597_i or Asuc_1870_i
bigg_glc_D_in	D-glucopyranose (in)
MNXR15133_i	2 H(+) + 1 alpha-D-glucose 6-phosphate(2-) + 1 Protein histidine = 1 D-glucopyranose (out) + 1 Protein N(pi)-phospho-L-histidine	Asuc_0996_i
MNXR39694_i	1 H(+) + 1 D-fructofuranose 1,6-bisphosphate(4-) + 1 ADP = 1 ATP + 1 beta-D-fructofuranose 6-phosphate(2-)	Asuc_0687_i
MNXR2184_i	1 D-fructofuranose 1,6-bisphosphate(4-) = 1 D-glyceraldehyde 3-phosphate + 1 glycerone phosphate	Asuc_0536_i
MNXR5115_i	1 glycerone phosphate = 1 D-glyceraldehyde 3-phosphate	Asuc_0677_i or Asuc_1575_i or Asuc_1601_i
MNXR4189_i	1 3-phosphonato-D-glyceroyl phosphate(4-) + 1 ADP = 1 3-phospho-D-glycerate + 1 ATP	Asuc_0535_i
MNXR2549_i	1 H(+) + 1 NADH(2-) + 1 3-phosphonato-D-glyceroyl phosphate(4-) = 1 D-glyceraldehyde 3-phosphate + 1 NAD(+) + 1 phosphate	Asuc_1027_i
MNXR4195_i	1 3-phospho-D-glycerate = 1 2-phospho-D-glycerate	Asuc_0572_i or Asuc_1383_i
MNXR1898_i	1 H2O + 1 phosphoenolpyruvate = 1 2-phospho-D-glycerate	Asuc_2051_i
MNXR595_i	1 CoA + 1 2-oxoglutarate + 1 NAD(+) = 1 NADH(2-) + 1 CO(2) + 1 succinyl-CoA(5-)	(Asuc_0944_i and Asuc_1566_i and Asuc_1567_i)
MNXR4958_i	1 ADP + 1 phosphate + 1 succinyl-CoA(5-) = 1 CoA + 1 succinate(2-) + 1 ATP	(Asuc_1564_i and Asuc_1565_i)
MNXR1486_i	1 H2O + 1 D-erythrose 4-phosphate(2-) + 1 phosphoenolpyruvate = 1 7-phospho-2-dehydro-3-deoxy-D-arabino-heptonate + 1 phosphate	Asuc_1428_i or Asuc_1570_i
MNXR1594_i	1 (-)-3-dehydroquinate + 1 phosphate = 1 7-phospho-2-dehydro-3-deoxy-D-arabino-heptonate	Asuc_0263_i
MNXR55233_i	1 H2O + 1 3-Dehydroshikimate = 1 (-)-3-dehydroquinate	Asuc_0641_i
MNXR55917_i	1 H(+) + 1 NADPH + 1 3-Dehydroshikimate = 1 NADP(+) + 1 shikimate	Asuc_0337_i
MNXR4842_i	1 H(+) + 1 3-phosphoshikimate + 1 ADP = 1 ATP + 1 shikimate	Asuc_0264_i
MNXR4464_i	1 3-phosphoshikimate + 1 phosphoenolpyruvate = 1 5-O-(1-carboxylatovinyl)-3-phosphonatoshikimate + 1 phosphate	Asuc_0924_i
MNXR1160_i	1 chorismate(2-) + 1 phosphate = 1 5-O-(1-carboxylatovinyl)-3-phosphonatoshikimate	Asuc_0966_i
MNXR3642_i	1 (6R)-5,10-methylenetetrahydrofolate + 1 NADP(+) = 1 (6R)-5,10-methenyltetrahydrofolate + 1 NADPH	Asuc_0763_i
MNXR3641_i	1 H2O + 1 (6R)-5,10-methenyltetrahydrofolate = 1 H(+) + 1 10-formyltetrahydrofolate(2-)	Asuc_0763_i
MNXR3099_i	1 IMP(2-) + 1 H2O = 1 5-formamido-1-(5-phospho-D-ribosyl)imidazole-4-carboxamide(2-)	Asuc_1147_i
MNXR2317_i	1 H2O + 1 10-formyltetrahydrofolate(2-) = 1 H(+) + 1 formate + 1 (6S)-5,6,7,8-tetrahydrofolate	Asuc_1036_i
MNXR2856_i	1 H(+) + 1 bicarbonate = 1 CO(2) + 1 H2O	Asuc_1199_i
bigg_succ_out	succinate(2-) (out)
MNXR588_i	1 10-formyltetrahydrofolate(2-) + 1 5-amino-1-(5-phospho-D-ribosyl)imidazole-4-carboxamide(2-) = 1 5-formamido-1-(5-phospho-D-ribosyl)imidazole-4-carboxamide(2-) + 1 (6S)-5,6,7,8-tetrahydrofolate	Asuc_1147_i
MNXR37162_i	1 L-glutamine zwitterion + 1 beta-D-fructofuranose 6-phosphate(2-) = 1 2-ammonio-2-deoxy-D-glucopyranose 6-phosphate(1-) + 1 L-glutamate	Asuc_0749_i
MNXR4183_i	1 alpha-D-glucosamine 1-phosphate(1-) = 1 2-ammonio-2-deoxy-D-glucopyranose 6-phosphate(1-)	Asuc_1422_i
MNXR2417_i	1 H(+) + 1 CoA + 1 N-acetyl-alpha-D-glucosamine 1-phosphate(2-) = 1 acetyl-CoA(4-) + 1 alpha-D-glucosamine 1-phosphate(1-)	Asuc_0547_i
MNXR5200_i	1 H(+) + 1 diphosphate(3-) + 1 UDP-N-acetyl-alpha-D-glucosamine(2-) = 1 H(+) + 1 UTP (3-) + 1 N-acetyl-alpha-D-glucosamine 1-phosphate(2-)	Asuc_0547_i
MNXR4402_i	1 prephenate + 1 NAD(+) = 1 NADH(2-) + 1 CO(2) + 1 3-(4-hydroxyphenyl)pyruvate	Asuc_1569_i
MNXR1561_i	1 H(+) + 1 dihydrofolate(2-) + 1 NADPH = 1 NADP(+) + 1 (6S)-5,6,7,8-tetrahydrofolate	Asuc_0714_i
palmitatesyn_i	8 Acetyl-CoA + 14 NADPH + 7 ATP = 1 palmitate + 8 CoA + 14 NADP + 7 ADP + 7 phosphate	(Asuc_0642_i and Asuc_2002_i and Asuc_0888_i and Asuc_2003_i and Asuc_2001_i and Asuc_1443_i and Asuc_1895_i)
MNXR2003_i	1 diphosphate(3-) + 1 AMP + 1 palmitoyl-CoA = 1 palmitate + 1 CoA + 1 ATP	Asuc_1110_i
MNXR6027a_i	1 CoA + 1 1-palmitoyl-sn-glycerol 3-phosphate = 1 palmitoyl-CoA + 1 sn-glycerol 3-phosphate(2-)	Asuc_1763_i or Asuc_1883_i or Asuc_2004_i
MNXR7806_i	1 dipalmitoyl phosphatidate + 1 CoA = 1 1-palmitoyl-sn-glycerol 3-phosphate + 1 acyl-CoA	Asuc_2071_i
MNXR5890_i	1 H(+) + 1 diphosphate(3-) + 1 CDP-dipalmitoylglycerol = 1 H(+) + dipalmitoyl phosphatidate + 1 CTP(3-)	Asuc_1966_i
MNXR1099a_i	1 H(+) + 1 CMP + 1 dipalmitoyl L-1-phosphatidylglycerol 1-phosphate = 1 a CDP-dipalmitoylglycerol + 1 sn-glycerol 3-phosphate(2-)	Asuc_1699_i
MNXR62919a_i	1 H2O + 1 dipalmitoyl L-1-phosphatidylglycerol 1-phosphate = 1 phosphate + 1 dipalmitoyl phosphatidylglycerol	Asuc_1485_i or Asuc_1503_i
MNXR58187a_i	1 H(+) + 1 CMP + 1 dipalmitoyl-3-sn-phosphatidyl-L-serine = 1 a CDP-dipalmitoylglycerol + 1 L-serine	Asuc_2007_i
MNXR56304a_i	1 H(+) + 1 dipalmitoyl-3-sn-phosphatidyl-L-serine = 1 CO(2) + dipalmitoyl-L-1-phosphatidylethanolamine zwitterion	Asuc_0719_i
MNXR55303_i	1 dTDP + 1 ADP = 1 dTMP + 1 ATP	Asuc_1867_i
MNXR55761_i	1 H(+) + 1 dTDP + 1 ATP = 1 dTTP(3-) + 1 ADP	Asuc_0834_i
DNA_REACTION	DNA biosynthesis
RNA_REACTION	RNA Biosynthesis
bigg_glu_L_in	L-glutamate (in)
bigg_cys_L_in	L-cysteine zwitterion (in)
bigg_met_L_in	L-methionine zwitterion (in)
KEGGR02628_i	Phosphoenolpyruvate + 1 Protein histidine = Pyruvate + 1 Protein N(pi)-phospho-L-histidine	Asuc_0995_i
MNXM2_ex	H2O (ex)
proton_ex	H+ (ex)
SUCC_ex	Succinate (ex)
BIOMASS_REACTION	BIOMASS REACTION
