# Supplementary material for: Prediction of reaction knockouts to maximize succinate production by Actinobacillus succinogenes
Source: PLoS One. 2018 Jan 30;13(1):e0189144. doi: 10.1371/journal.pone.0189144 (PMC5790215; doi:10.1371/journal.pone.0189144)
Supplement: S2 Data Set — (XLSX) [file pone.0189144.s005.xlsx]

## Sheet: ASucc_v2.2.3o.7.1_SRD_FBA_MedA_
ID	Equation	Genes
MNXM9_ex	phosphate (in/out)
phosphate_transporter	phosphate (in/out)	Asuc_1077_i
MNXR2619_i	1 (6R)-5,10-methylenetetrahydrofolate + 1 H2O + 1 glycine = 1 L-serine + 1 (6S)-5,6,7,8-tetrahydrofolate	Asuc_1360_i
MNXR32767_i	1 H(+) + 1 L-glutamine zwitterion + 1 ADP + 1 phosphate = 1 NH4(+) + 1 ATP + 1 L-glutamate	Asuc_0166_i
MNXR844_i	1 H(+) + 1 diphosphate(3-) + 1 AMP + 1 L-asparagine zwitterion = 1 NH4(+) + 1 ATP + 1 L-aspartate(1-)	Asuc_0503_i
MNXR55568_i	1 H(+) + 1 GMP(3-) + 1 ATP = 1 GDP(2-) + 1 ADP	Asuc_1026_i
MNXR5117_i	1 H(+) + 1 thioredoxin disulfide + 1 NADPH = 1 thioredoxin + 1 NADP(+)	Asuc_1590_i
MNXR5095_i	1 (6R)-5,10-methylenetetrahydrofolate + 1 dUMP = 1 dTMP + 1 dihydrofolate(2-)	Asuc_0725_i
MNXR34277_i	1 alpha-D-glucose 6-phosphate(2-) = 1 alpha-D-glucose 1-phosphate(2-)
MNXR33815_i	1 H(+) + 1 ATP + 1 alpha-D-glucose 1-phosphate(2-) = 1 diphosphate(3-) + 1 ADP-D-glucose	Asuc_1354_i
MNXR61972_i	1 ADP + 1 alpha-D-glucose = 1 ADP-D-glucose + 1 alpha-D-glucose	Asuc_1355_i
bigg_glc_D_in	D-glucopyranose (in)
MNXR15133_i	2 H(+) + 1 alpha-D-glucose 6-phosphate(2-) + 1 Protein histidine = 1 D-glucopyranose (out) + 1 Protein N(pi)-phospho-L-histidine	Asuc_0996_i
MNXR39694_i	1 H(+) + 1 D-fructofuranose 1,6-bisphosphate(4-) + 1 ADP = 1 ATP + 1 beta-D-fructofuranose 6-phosphate(2-)	Asuc_0687_i
MNXR2184_i	1 D-fructofuranose 1,6-bisphosphate(4-) = 1 D-glyceraldehyde 3-phosphate + 1 glycerone phosphate	Asuc_0536_i
MNXR5115_i	1 glycerone phosphate = 1 D-glyceraldehyde 3-phosphate	Asuc_0677_i or Asuc_1575_i or Asuc_1601_i
MNXR4189_i	1 3-phosphonato-D-glyceroyl phosphate(4-) + 1 ADP = 1 3-phospho-D-glycerate + 1 ATP	Asuc_0535_i
MNXR2549_i	1 H(+) + 1 NADH(2-) + 1 3-phosphonato-D-glyceroyl phosphate(4-) = 1 D-glyceraldehyde 3-phosphate + 1 NAD(+) + 1 phosphate	Asuc_1027_i
MNXR4195_i	1 3-phospho-D-glycerate = 1 2-phospho-D-glycerate	Asuc_0572_i or Asuc_1383_i
MNXR1898_i	1 H2O + 1 phosphoenolpyruvate = 1 2-phospho-D-glycerate	Asuc_2051_i
MNXR595_i	1 CoA + 1 2-oxoglutarate + 1 NAD(+) = 1 NADH(2-) + 1 CO(2) + 1 succinyl-CoA(5-)	(Asuc_0944_i and Asuc_1566_i and Asuc_1567_i)
MNXR2856_i	1 H(+) + 1 bicarbonate = 1 CO(2) + 1 H2O	Asuc_1199_i
bigg_succ_out	succinate(2-) (out)
MNXR37162_i	1 L-glutamine zwitterion + 1 beta-D-fructofuranose 6-phosphate(2-) = 1 2-ammonio-2-deoxy-D-glucopyranose 6-phosphate(1-) + 1 L-glutamate	Asuc_0749_i
MNXR4183_i	1 alpha-D-glucosamine 1-phosphate(1-) = 1 2-ammonio-2-deoxy-D-glucopyranose 6-phosphate(1-)	Asuc_1422_i
MNXR2417_i	1 H(+) + 1 CoA + 1 N-acetyl-alpha-D-glucosamine 1-phosphate(2-) = 1 acetyl-CoA(4-) + 1 alpha-D-glucosamine 1-phosphate(1-)	Asuc_0547_i
MNXR5200_i	1 H(+) + 1 diphosphate(3-) + 1 UDP-N-acetyl-alpha-D-glucosamine(2-) = 1 H(+) + 1 UTP (3-) + 1 N-acetyl-alpha-D-glucosamine 1-phosphate(2-)	Asuc_0547_i
MNXR1561_i	1 H(+) + 1 dihydrofolate(2-) + 1 NADPH = 1 NADP(+) + 1 (6S)-5,6,7,8-tetrahydrofolate	Asuc_0714_i
palmitatesyn_i	8 Acetyl-CoA + 14 NADPH + 7 ATP = 1 palmitate + 8 CoA + 14 NADP + 7 ADP + 7 phosphate	(Asuc_0642_i and Asuc_2002_i and Asuc_0888_i and Asuc_2003_i and Asuc_2001_i and Asuc_1443_i and Asuc_1895_i)
MNXR2003_i	1 diphosphate(3-) + 1 AMP + 1 palmitoyl-CoA = 1 palmitate + 1 CoA + 1 ATP	Asuc_1110_i
MNXR6027a_i	1 CoA + 1 1-palmitoyl-sn-glycerol 3-phosphate = 1 palmitoyl-CoA + 1 sn-glycerol 3-phosphate(2-)	Asuc_1763_i or Asuc_1883_i or Asuc_2004_i
MNXR7806_i	1 dipalmitoyl phosphatidate + 1 CoA = 1 1-palmitoyl-sn-glycerol 3-phosphate + 1 acyl-CoA	Asuc_2071_i
MNXR5890_i	1 H(+) + 1 diphosphate(3-) + 1 CDP-dipalmitoylglycerol = 1 H(+) + dipalmitoyl phosphatidate + 1 CTP(3-)	Asuc_1966_i
MNXR1099a_i	1 H(+) + 1 CMP + 1 dipalmitoyl L-1-phosphatidylglycerol 1-phosphate = 1 a CDP-dipalmitoylglycerol + 1 sn-glycerol 3-phosphate(2-)	Asuc_1699_i
MNXR62919a_i	1 H2O + 1 dipalmitoyl L-1-phosphatidylglycerol 1-phosphate = 1 phosphate + 1 dipalmitoyl phosphatidylglycerol	Asuc_1485_i or Asuc_1503_i
MNXR58187a_i	1 H(+) + 1 CMP + 1 dipalmitoyl-3-sn-phosphatidyl-L-serine = 1 a CDP-dipalmitoylglycerol + 1 L-serine	Asuc_2007_i
MNXR56304a_i	1 H(+) + 1 dipalmitoyl-3-sn-phosphatidyl-L-serine = 1 CO(2) + dipalmitoyl-L-1-phosphatidylethanolamine zwitterion	Asuc_0719_i
MNXR55303_i	1 dTDP + 1 ADP = 1 dTMP + 1 ATP	Asuc_1867_i
MNXR55761_i	1 H(+) + 1 dTDP + 1 ATP = 1 dTTP(3-) + 1 ADP	Asuc_0834_i
DNA_REACTION	DNA biosynthesis
RNA_REACTION	RNA Biosynthesis
bigg_glu_L_in	L-glutamate (in)
bigg_cys_L_in	L-cysteine zwitterion (in)
bigg_met_L_in	L-methionine zwitterion (in)
KEGGR02628_i	Phosphoenolpyruvate + 1 Protein histidine = Pyruvate + 1 Protein N(pi)-phospho-L-histidine	Asuc_0995_i
proton_ex	H+ (ex)
SUCC_ex	Succinate (ex)
BIOMASS_REACTION	BIOMASS REACTION
